# Supplementary material for: CO2 Levels Modulate Carbon Utilization, Energy Levels and Inositol Polyphosphate Profile in Chlorella
Source: Plants (Basel). 2022 Dec 27;12(1):129. doi: 10.3390/plants12010129 (PMC9823770; doi:10.3390/plants12010129)
Supplement: Supplementary file 1 [file plants-12-00129-s001.zip]

Archive with 1 entries (1 files):
- plants-2096370-supplementary.pdf
